# Supplementary material for: Development of an immunodeficient pig model allowing long-term accommodation of artificial human vascular tubes
Source: Nat Commun. 2019 May 21;10:2244. doi: 10.1038/s41467-019-10107-1 (PMC6529409; doi:10.1038/s41467-019-10107-1)
Supplement: Supplementary file 4 — Supplementary Data 1 [file 41467_2019_10107_MOESM4_ESM.xlsx]

## Sheet: Supplementary Data 1
Supplementary Data 1. Blood chemical findings
		Days after removal								Days after transplantation																										Days after transplantation
	Animal No.	Pre 1		3		7		Pre 2		0		4		7		12		14		18		21		25		28		32		35		39		42		46		49		53		56		60		63		67
AST (IU/L)	1	17.7		62.6		21.5		34.3		47.8		22		29		14.8		20		22.1		14.7		13.6		13.8		-		-		-		-		-		-		-		-		-		-		-
	2	16.1		81.7		26		18.2		50.1		23.5		13.9		12.7		13.1		12.3		10.5		10.2		10.2		-		-		-		-		-		-		-		-		-		-		-
	3	15		211.3		24.8		41.1		33.4		27.8		13.5		12.8		11		25		14.3		9.4		4.6		7.2		6.8		5.5		8.2		6.6		6.7		7.9		8.2		20.3		12.3		18.5
	4	19.3		147.5		19.5		12.4		15.4		14.5		12		15		19.1		18.2		14.9		11.5		10.7		11.1		10.6		16.3		12.8		9.7		12.2		11		12.8		12.6		11.3		17.8
	Mean	17.025		125.775		22.95		26.5		36.7		22		17.1		13.8		15.8		19.4		13.6		11.2		9.8		9.15		8.7		10.9		10.5		8.15		9.45		9.45		10.5		16.45		11.8		18.15
ALT (IU/L)	1	28.1		50.6		34.7		29.7		29		28.2		20.2		12.7		14.3		19.4		18.7		22.2		24.1		-		-		-		-		-		-		-		-		-		-		-
	2	17.8		53.9		36.8		28.2		30.1		25.4		22.7		15.5		14.8		14.8		14.4		14.8		16.6		-		-		-		-		-		-		-		-		-		-		-
	3	20.6		43.7		36.2		35.3		37		38.1		28.9		15.4		14.2		16.8		16.1		17.1		16		15.1		13.8		12.9		13.6		13.3		14.8		15.4		15.7		18.2		19.3		19.8
	4	21.7		49.8		35.9		27.3		25.3		25.6		18.1		12.5		15.2		18.5		19.8		20.7		20.5		20.7		22.3		14.6		17.4		21.2		23.2		21.4		23.4		26.7		23.9		21.7
	Mean	22.05		49.5		35.9		30.125		30.35		29.325		22.475		14.025		14.625		17.375		17.25		18.7		19.3		17.9		18.05		13.75		15.5		17.25		19		18.4		19.55		22.45		21.6		20.75
UN (mg/dL)	1	4.1		5.3		5		10.3		10.9		15.9		17.2		23.6		26.5		10.2		8.5		6.5		8.4		-		-		-		-		-		-		-		-		-		-		-
	2	4.1		7.9		8.2		8.3		10.4		10		11.8		10.3		5.7		6.9		9.6		5		8.9		-		-		-		-		-		-		-		-		-		-		-
	3	4.4		14.2		8.7		7.4		11		10.6		11.7		16.2		16.8		16.4		4.6		5.3		8.4		3.9		8.5		10.1		10.4		10.4		12.1		11.8		11.8		11.3		10.6		13.4
	4	6		13.5		5.8		11.1		13.2		14.3		18.9		18.9		5.4		3.3		5.4		5.5		7.7		4.8		16.9		22.3		9.7		11.6		10		9.6		10.1		6.3		10.3		23.8
	Mean	4.65		10.225		6.925		9.275		11.375		12.7		14.9		17.25		13.6		9.2		7.025		5.575		8.35		4.35		12.7		16.2		10.05		11		11.05		10.7		10.95		8.8		10.45		18.6
CRE (mg/dL)	1	0.69		0.67		0.71		0.72		0.73		0.75		0.83		0.77		0.54		0.5		0.47		0.5		0.58		-		-		-		-		-		-		-		-		-		-		-
	2	0.83		0.75		0.7		0.63		0.69		0.6		0.75		0.67		0.68		0.61		0.6		0.69		0.7		-		-		-		-		-		-		-		-		-		-		-
	3	0.82		1.07		0.78		0.7		0.76		0.72		0.82		0.77		0.84		0.67		0.65		0.61		0.62		0.66		0.71		0.68		0.69		0.72		0.69		0.7		0.71		0.65		0.68		0.64
	4	0.81		1		0.69		0.67		0.7		0.62		0.86		0.66		0.57		0.52		0.58		0.61		0.7		0.64		0.67		0.66		0.61		0.6		0.54		0.56		0.55		0.54		0.57		0.51
	Mean	0.7875		0.8725		0.72		0.68		0.72		0.6725		0.815		0.7175		0.6575		0.575		0.575		0.6025		0.65		0.65		0.69		0.67		0.65		0.66		0.615		0.63		0.63		0.595		0.625		0.575
UA (mg/dL)	1	0.2		0.18		0.17		0.22		0.23		0.22		0.26		0.28		0.34		0.42		0.34		0.31		0.3		-		-		-		-		-		-		-		-		-		-		-
	2	0.29		0.22		0.29		0.28		0.26		0.25		0.34		0.32		0.36		0.38		0.38		0.32		0.27		-		-		-		-		-		-		-		-		-		-		-
	3	0.18		0.21		0.23		0.27		0.28		0.27		0.3		0.3		0.43		0.54		0.42		0.39		0.36		0.29		0.31		0.29		0.28		0.27		0.26		0.27		0.28		0.26		0.29		0.28
	4	0.18		0.19		0.22		0.26		0.25		0.26		0.3		0.37		0.36		0.43		0.47		0.35		0.31		0.27		0.33		0.27		0.29		0.36		0.3		0.3		0.28		0.27		0.29		0.27
	Mean	0.21		0.2		0.23		0.26		0.26		0.25		0.3		0.32		0.37		0.44		0.4		0.34		0.31		0.27		0.3		0.29		0.29		0.3		0.31		0.32		0.31		0.28		0.28		0.28
Ca (mg/dL)	1	10.3		10.1		11.2		11.3		10.6		10.4		9.6		9.3		9.2		9.9		9.5		9.8		10.4		-		-		-		-		-		-		-		-		-		-		-
	2	10.5		10.4		11.4		10.4		10.7		10.1		10.4		10.6		10.1		10.4		10.1		10.2		10.6		-		-		-		-		-		-		-		-		-		-		-
	3	10.9		7.5		10.1		9.9		10.2		10.1		9.7		9.3		8.7		9.5		9.5		9.3		9.2		9.2		9.4		9.7		9.8		9.7		10.2		10.1		9.6		9.8		10.3		9.7
	4	10.2		9.3		10.3		10.8		10.6		10.1		9.7		9.9		8.9		9.5		9.8		9.9		10		9.8		9.8		9.5		9.3		9.5		9.6		9.7		9.6		9.9		9.9		9.2
	Mean	10.475		9.325		10.75		10.6		10.525		10.175		9.85		9.775		9.225		9.825		9.725		9.8		10.05		9.5		9.6		9.6		9.55		9.6		9.9		9.9		9.6		9.85		10.1		9.45
Na (mEq/L)	1	140.5		141.9		143.6		143		141.3		143.8		140.7		140.3		138.4		141.9		140.5		140.5		139.7		-		-		-		-		-		-		-		-		-		-		-
	2	138.5		142		138.8		136.3		137.2		138		142.5		140.8		136.8		137.9		138.4		140.3		137.4		-		-		-		-		-		-		-		-		-		-		-
	3	140.3		144.8		141.6		140.3		139.7		140.6		144		135.9		136.1		144		138.4		139.8		138.9		136.4		138.1		136.9		139.9		138.7		139.6		138.8		138.2		138.3		138.8		139.3
	4	141.7		144		141		140		139.6		142.1		143		140.4		136.6		138.8		140.2		140.8		140.9		138.7		144.4		138.9		134.6		135.6		137.3		137.8		136.6		139.9		138		140.4
	Mean	140.25		143.175		141.25		139.9		139.5		141.1		142.6		139.4		137		140.7		139.4		140.4		139.2		137.55		141.25		137.9		137.25		137.15		138.45		138.3		137.4		139.1		138.4		139.85
K (mEq/L)	1	3.71		4.47		4.33		4.28		4.16		4.6		3.93		3.83		3.5		4.15		3.55		3.23		3.92		-		-		-		-		-		-		-		-		-		-		-
	2	3.84		4.12		4.28		4.05		4.76		4.23		3.99		4.22		4.18		4.11		3.57		3.52		4.14		-		-		-		-		-		-		-		-		-		-		-
	3	3.87		3.73		4.3		4.19		4.08		4.29		4.12		4.36		3.99		5.14		4.07		3.53		4.09		4.26		4.07		4.36		4.03		4.34		4.55		4.62		4.7		4.75		4.43		4.73
	4	3.64		3.49		4.18		4.17		4.13		3.75		3.17		3.74		4.16		4.08		3.63		3.55		3.61		4.19		3.4		4.03		4.27		4.28		4.81		4.07		4.44		4.13		3.8		4.37
	Mean	3.77		3.95		4.27		4.17		4.28		4.22		3.8		4.04		3.96		4.37		3.71		3.46		3.94		4.13		3.99		4.12		4.15		4.43		4.45		4.14		4.33		4.56		4.24		4.55
Cl (mEq/L)	1	99.8		103.2		98.2		97.1		97.4		98.9		95.1		95.3		92.5		97.8		97.8		99.4		96.6		-		-		-		-		-		-		-		-		-		-		-
	2	98.9		104.5		100.9		100.3		99		99		99		101.8		97.5		97.2		100		99.8		99.9		-		-		-		-		-		-		-		-		-		-		-
	3	98.7		101.7		99.7		100		98.8		98.7		100.7		96.2		98.1		101.8		102.3		99.5		100.4		102.3		99.8		101		100.5		99.8		100.5		98.1		99.1		96.6		96.5		100.9
	4	97.9		100.3		99.6		95.5		95.8		97.3		93.3		90.6		100.6		94.2		96.5		98		97		100.7		98		94.1		98.5		96.1		100.7		97.7		96.2		101.9		98.3		101.1
	Mean	98.825		102.425		99.6		98.225		97.75		98.475		97.025		95.975		97.175		97.75		99.15		99.175		98.475		101.5		98.9		97.55		99.5		97.95		100.6		97.9		97.65		99.25		97.4		101
Animal No.1 and 2: observation of 1month after transplantation, No.3 and 4: observation of 3months after transplantation
Pre 1: Before removal of the major immune organs, Pre 2: the day before transplantation.
[truncated: 5 more columns]
