# Supplementary material for: Development of an immunodeficient pig model allowing long-term accommodation of artificial human vascular tubes
Source: Nat Commun. 2019 May 21;10:2244. doi: 10.1038/s41467-019-10107-1 (PMC6529409; doi:10.1038/s41467-019-10107-1)
Supplement: Supplementary file 5 — Supplementary Data 2 [file 41467_2019_10107_MOESM5_ESM.xlsx]

## Sheet: Supplementary Data 2
Supplementary Data 2. Food consumption
	Days after transplantation
Animal No.	2		3		4		5		6		7		8		9		10		11		12		13		14		15		16		17		18		19		20		21		22		23		24		25		26
1	130		360		67		121		131		38		80		6		6		55		0		14		107		200		347		400		400		400		400		400		400		400		400		400		400
2	400		400		400		400		400		400		400		400		400		400		400		400		400		400		400		400		400		400		400		400		400		400		400		400		400
3	400		400		400		400		400		138		127		63		102		3		5		23		76		118		160		310		400		400		400		400		400		400		400		400		400
4	400		400		400		298		116		64		314		284		83		225		400		400		400		400		400		400		400		400		400		400		400		400		400		400		400
Mean	333		390		317		305		262		160		230		188		148		171		201		209		246		280		327		378		400		400		400		400		400		400		400		400		400
	Days after transplantation
Animal No.	30		31		32		33		34		35		36		37		38		39		40		41		42		43		44		45		46		47		48		49		50		51		52		53		54
1	-		-		-		-		-		-		-		-		-		-		-		-		-		-		-		-		-		-		-		-		-		-		-		-		-
2	-		-		-		-		-		-		-		-		-		-		-		-		-		-		-		-		-		-		-		-		-		-		-		-		-
3	400		400		400		400		400		400		400		400		400		400		400		400		400		400		400		400		400		400		400		400		400		400		400		400		400
4	400		400		400		400		400		162		97		309		400		400		400		400		400		400		400		400		400		400		400		400		400		400		400		400		400
Mean	400		400		400		400		400		321		299		285		329		381		400		358		305		400		366		400		400		400		400		400		400		400		400		400		400
	Days after transplantation
Animal No.	58		59		60		61		62		63		64		65		66		67		68		69		70		71		72		73		74		75		76		77		78		79		80		81		82
1	-		-		-		-		-		-		-		-		-		-		-		-		-		-		-		-		-		-		-		-		-		-		-		-		-
2	-		-		-		-		-		-		-		-		-		-		-		-		-		-		-		-		-		-		-		-		-		-		-		-		-
3	400		400		400		400		400		400		400		400		400		400		400		400		400		400		400		400		323		400		400		400		400		400		400		400		400
4	400		400		400		400		400		400		400		400		312		71		159		219		400		400		400		400		400		400		400		400		400		400		400		400		400
Mean	400		400		400		400		400		400		400		400		356		236		280		310		400		400		400		400		362		400		400		400		400		400		400		400		400
Unit: g/day.
Animal No.1 and 2: observation of 1month after transplantation, No.3 and 4: observation of 3months after transplantation
