# Supplementary material for: Development of an immunodeficient pig model allowing long-term accommodation of artificial human vascular tubes
Source: Nat Commun. 2019 May 21;10:2244. doi: 10.1038/s41467-019-10107-1 (PMC6529409; doi:10.1038/s41467-019-10107-1)
Supplement: Supplementary file 6 — Supplementary Data 3 [file 41467_2019_10107_MOESM6_ESM.xlsx]

## Sheet: Suppplementary Data 3
Supplementary Data 3. Clinical signs
	Days after transplantation
Animal No.	0		1		2		3		4		5		6		7		8		9		10		11		12		13		14		15		16		17		18		19		20		21		22		23		24
1	N		N		N		N		N		N		N		A		B		N		E		E		E		E		E		E		E		E		N		E		E		N		N		N		N
2	N		N		N		N		N		N		N		N		N		A		N		N		A		N		N		N		N		N		N		N		N		N		N		N		N
3	N		N		N		N		N		N		N		A		N		N		E		N		E		E		E		E		E		E		E		E		A,E		N		N		N		N
4	N		N		N		N		N		A		A		A		B		A		N		E		C,E		A,C,E		N		N		N		N		N		N		N		N		N		N		N
	Days after transplantation
Animal No.	28		29		30		31		32		33		34		35		36		37		38		39		40		41		42		43		44		45		46		47		48		49		50		51		52
1	N		-		-		-		-		-		-		-		-		-		-		-		-		-		-		-		-		-		-		-		-		-		-		-		-
2	N		-		-		-		-		-		-		-		-		-		-		-		-		-		-		-		-		-		-		-		-		-		-		-		-
3	N		N		N		N		N		N		N		N		N		N		N		N		N		A		N		N		N		N		N		N		N		N		N		N		N
4	N		N		N		N		N		N		N		A		A		A		A		A		N		N		N		N		N		N		N		N		N		N		N		N		N
	Days after transplantation
Animal No.	56		57		58		59		60		61		62		63		64		65		66		67		68		69		70		71		72		73		74		75		76		77		78		79		80
1	-		-		-		-		-		-		-		-		-		-		-		-		-		-		-		-		-		-		-		-		-		-		-		-		-
2	-		-		-		-		-		-		-		-		-		-		-		-		-		-		-		-		-		-		-		-		-		-		-		-		-
3	N		N		N		N		N		N		N		N		N		N		N		N		N		N		N		A		N		N		N		N		N		N		N		N		N
4	N		N		N		N		N		N		N		N		N		N		C		C		C,E		C,E		C,E		A,E		E		E		E		E		E		A,E		E		E		E
N: Normal.
A: Vomiting digestive diet.
B: Vomiting indigestive diet.
C: Diarrhea.
D: Loose stool.
E: Decrease in locomotor activity.
Animal No.1 and 2: observation of 1month after transplantation, No.3 and 4: observation of 3months after transplantation
