# Supplementary material for: Development of an immunodeficient pig model allowing long-term accommodation of artificial human vascular tubes
Source: Nat Commun. 2019 May 21;10:2244. doi: 10.1038/s41467-019-10107-1 (PMC6529409; doi:10.1038/s41467-019-10107-1)
Supplement: Supplementary file 7 — Supplementary Data 4 [file 41467_2019_10107_MOESM7_ESM.xlsx]

## Sheet: Supplementary Data 4
Supplementary Data 4. Dosage of immunosuppressive agent
		Days of medication
		1				2				3				4				5				6				7				8				9				10				11				12
	Animal No.	AM		PM		AM		PM		AM		PM		AM		PM		AM		PM		AM		PM		AM		PM		AM		PM		AM		PM		AM		PM		AM		PM		AM		PM
Tacrolimus (ng)	1	9		9		9		9		9		45		36		36		36		18		0.5		3		9		9		9		6		6		6		6		4		4		4		4		4
	2	10		10		9		9		9		18		18		18		18		18		0.5		13		13		13		13		13		13		13		13		8		8		8		8		8
	3	11		11		12		12		12		36		36		36		36		36		0.5		15		15		15		15		15		14		14		14		9		9		9		9		9
	4	10		10		10		10		10		30		30		30		30		30		0.5		13		13		13		13		13		13		13		13		4		4		4		4		4
Mycophenolate mofetil (μg)	1	2250		-		2250		-		2250		-		2250		-		6500		-		6500		-		6500		-		6500		-		6500		-		6500		-		5750		-		2750		-
	2	2250		-		2250		-		2250		-		2250		-		4500		-		4500		-		4500		-		4500		-		4500		-		4500		-		4250		-		2750		-
	3	2750		-		2750		-		2750		-		2750		-		5750		-		5750		-		5500		-		5500		-		5500		-		5500		-		5500		-		2750		-
	4	2250		-		2500		-		2500		-		2500		-		7250		-		7250		-		7250		-		7250		-		7000		-		7000		-		6750		-		1750		-
		Days of medication
		21				22				23				24				25				26				27				28				29				30				31				32
	Animal No.	AM		PM		AM		PM		AM		PM		AM		PM		AM		PM		AM		PM		AM		PM		AM		PM		AM		PM		AM		PM		AM		PM		AM		PM
Tacrolimus (ng)	1	-		-		-		-		-		-		5		5		5		5		5		5		5		5		5		5		5		5		-		-		-		-		-		-
	2	-		-		-		-		-		-		5		5		5		5		5		5		5		5		5		5		5		5		-		-		-		-		-		-
	3	-		-		-		-		-		-		6		6		6		6		6		6		6		6		6		6		6		6		6		6		6		9		9		9
	4	-		-		-		-		-		-		5		5		5		5		5		5		5		5		5		5		2		4		4		4		4		7		7		7
Mycophenolate mofetil (μg)	1	-		-		-		-		-		-		500		750		500		750		500		750		500		750		500		750		750		750		-		-		-		-		-		-
	2	-		-		-		-		-		-		500		750		500		750		500		750		500		750		500		750		750		750		-		-		-		-		-		-
	3	-		-		-		-		-		-		500		750		500		750		500		750		500		750		750		750		750		1000		1250		1500		1250		1500		1250		1500
	4	-		-		-		-		-		-		500		750		500		750		500		750		500		750		500		750		500		1000		1000		1250		1000		1250		1000		1250
		Days of medication
		41				42				43				44				45				46				47				48				49				50				51				52
	Animal No.	AM		PM		AM		PM		AM		PM		AM		PM		AM		PM		AM		PM		AM		PM		AM		PM		AM		PM		AM		PM		AM		PM		AM		PM
Tacrolimus (ng)	1	-		-		-		-		-		-		-		-		-		-		-		-		-		-		-		-		-		-		-		-		-		-		-		-
	2	-		-		-		-		-		-		-		-		-		-		-		-		-		-		-		-		-		-		-		-		-		-		-		-
	3	10		10		10		10		10		10		10		10		10		10		10		10		10		10		10		10		10		10		10		10		10		10		10		10
	4	3		1		1		1		-		-		-		-		-		-		1		1		1		1		1		2		1		2		1		2		2		2		2		4
Mycophenolate mofetil (μg)	1	-		-		-		-		-		-		-		-		-		-		-		-		-		-		-		-		-		-		-		-		-		-		-		-
	2	-		-		-		-		-		-		-		-		-		-		-		-		-		-		-		-		-		-		-		-		-		-		-		-
	3	1250		1250		1250		1000		1000		1000		1000		1000		1000		1000		1000		1000		1000		1000		1000		1000		1000		1000		1000		1000		1000		1000		1000		1000
	4	1250		500		500		500		-		-		-		-		-		-		500		500		750		750		750		750		750		750		1000		1000		750		750		750		750
		Days of medication
		61				62				63				64				65				66				67				68				69				70				71				72
	Animal No.	AM		PM		AM		PM		AM		PM		AM		PM		AM		PM		AM		PM		AM		PM		AM		PM		AM		PM		AM		PM		AM		PM		AM		PM
Tacrolimus (ng)	1	-		-		-		-		-		-		-		-		-		-		-		-		-		-		-		-		-		-		-		-		-		-		-		-
	2	-		-		-		-		-		-		-		-		-		-		-		-		-		-		-		-		-		-		-		-		-		-		-		-
	3	9		9		9		9		9		9		9		9		9		9		9		9		9		9		9		9		9		9		9		9		9		9		9		9
	4	5		5		6		6		6		6		6		6		6		6		6		6		7		7		7		7		7		8		8		8		8		8		8		8
Mycophenolate mofetil (μg)	1	-		-		-		-		-		-		-		-		-		-		-		-		-		-		-		-		-		-		-		-		-		-		-		-
	2	-		-		-		-		-		-		-		-		-		-		-		-		-		-		-		-		-		-		-		-		-		-		-		-
	3	1250		1250		1250		1250		1250		1250		1250		1250		1250		1250		1250		1250		1250		1250		1250		1250		1250		1250		1250		1250		1250		1250		1250		1250
	4	1750		1750		1750		1750		1750		1500		1750		1500		1500		1500		1500		1500		1500		1500		1500		1500		1500		1500		1500		1500		1500		1500		1250		1250
		Days of medication
		81				82				83				84				85				86				87				88				89
	Animal No.	AM		PM		AM		PM		AM		PM		AM		PM		AM		PM		AM		PM		AM		PM		AM		PM		AM		PM
Tacrolimus (ng)	1	-		-		-		-		-		-		-		-		-		-		-		-		-		-		-		-		-		-
	2	-		-		-		-		-		-		-		-		-		-		-		-		-		-		-		-		-		-
	3	4		4		4		4		4		4		4		4		4		4		4		4		6		6		6		6		6		6
	4	6		8		8		8		8		8		8		8		8		8		8		8		-		-		-		-		-		-
Mycophenolate mofetil (μg)	1	-		-		-		-		-		-		-		-		-		-		-		-		-		-		-		-		-		-
	2	-		-		-		-		-		-		-		-		-		-		-		-		-		-		-		-		-		-
	3	1250		1250		1250		1000		1000		1000		1000		1000		1000		1000		1000		1000		1000		1000		1000		1000		1000		1000
	4	2250		2250		2250		2250		2250		2250		2250		2250		2250		2250		2250		2250		-		-		-		-		-		-
Animal No.1 and 2: observation of 1month after transplantation, No.3 and 4: observation of 3months after transplantation
[truncated: 17 more columns]
