# Supplementary material for: Development of an immunodeficient pig model allowing long-term accommodation of artificial human vascular tubes
Source: Nat Commun. 2019 May 21;10:2244. doi: 10.1038/s41467-019-10107-1 (PMC6529409; doi:10.1038/s41467-019-10107-1)
Supplement: Supplementary file 8 — Supplementary Data 5 [file 41467_2019_10107_MOESM8_ESM.xlsx]

## Sheet: Supplementary Data 5
Supplementary Data 5. Blood concentration of immunosuppressive agent
		Days of medication
	Animal No.	2		3		5		6		9		10		12		13		17		19		23		26		30		33		37		40		44		47		51		54		58		61		65		68
Tacrolimus (ng/mL)	1	1.71		-		31.8		-		15.6		-		12.4		-		10.1		13.6		2.43		4.71		3.85		5.24		-		-		-		-		-		-		-		-		-		-
	2	5.11		-		14.2		-		17.5		-		10.5		-		6.2		6.2		1.26		3.8		5.7		6.92		9.11		5.9		-		-		-		-		-		-		-		-
	3	3.4		-		14.6		-		15.7		-		12.5		-		23.8		17.9		11.2		5.96		3.49		6.11		11.3		6.52		8.12		8.62		9.51		9.95		10.2		9.3		13.2		12.6
	4	3.88		-		17.6		-		31.6		-		21.5		-		16.7		11.7		1.39		4.24		5.37		6.25		17		23		17.3		4.08		2.69		5.04		6.18		7.27		9.1		9.78
Mycophenolate mofetil (μg/mL)	1	0.5		-		0.5		-		6.7		-		7.1		-		<0.5		<0.5		<0.5		<0.5		<0.5		-		-		-		-		-		-		-		-		-		-		-
	2	0.8		-		0.9		-		3.6		-		5.6		-		<0.5		<0.5		<0.5		<0.5		0.8		-		-		-		-		-		-		-		-		-		-		-
	3	1.1		-		1.9		-		7.8		-		8.5		-		1.9		1.2		<0.5		0.6		1.7		3.1		1.2		2.6		1.8		1.9		2		1.5		1.8		2.6		4.3		3.5
	4	0.5		-		1.2		-		13.2		-		8.3		-		0.5		<0.5		<0.5		0.5		1.2		0.9		2.2		6.4		0.5		<0.5		0.9		0.6		1		2.2		3.1		3.2
Animal No.1 and 2: observation of 1month after transplantation, No.3 and 4: observation of 3months after transplantation
[truncated: 6 more columns]
