# Supplementary material for: Development of an immunodeficient pig model allowing long-term accommodation of artificial human vascular tubes
Source: Nat Commun. 2019 May 21;10:2244. doi: 10.1038/s41467-019-10107-1 (PMC6529409; doi:10.1038/s41467-019-10107-1)
Supplement: Supplementary file 9 — Supplementary Data 6 [file 41467_2019_10107_MOESM9_ESM.xlsx]

## Sheet: Supplementary Data 6
Supplementary Data 6. Cytokine
		Days after removal								Days after transplantation																										Days after transplantation
	Animal No.	Pre 1		3		7		Pre 2		0		4		7		12		14		18		21		25		28		32		35		39		42		46		49		53		56		60		63		67
IL-1b (ng/mL)	1	0.1		<0.06		<0.06		0.07		<0.06		<0.06		<0.06		0.25		0.12		<0.06		<0.06		<0.06		<0.06		-		-		-		-		-		-		-		-		-		-		-
	2	<0.06		0.08		<0.06		<0.06		<0.06		<0.06		<0.06		0.22		0.07		<0.06		<0.06		<0.06		<0.06		-		-		-		-		-		-		-		-		-		-		-
	3	0.93		0.64		0.18		0.08		0.07		<0.06		<0.06		0.33		0.13		0.1		0.27		0.19		0.13		0.1		<0.06		<0.06		<0.06		<0.06		<0.06		<0.06		<0.06		<0.06		<0.06		<0.06
	4	<0.06		<0.06		<0.06		<0.06		<0.06		<0.06		<0.06		0.18		<0.06		0.07		<0.06		<0.06		<0.06		<0.06		<0.06		<0.06		<0.06		<0.06		<0.06		<0.06		<0.06		<0.06		<0.06		<0.06
	Mean	0.515		0.36		0.18		0.08		0.07		-		-		0.25		0.11		0.09		0.27		0.19		0.13		0.1		-		-		-		-		-		-		-		-		-		-
IL-2 (ng/mL)	1	0.1		0.01		<0.01		0.02		<0.01		<0.01		<0.01		<0.01		<0.01		0.02		<0.01		<0.01		<0.01		-		-		-		-		-		-		-		-		-		-		-
	2	<0.01		<0.01		<0.01		<0.01		<0.01		<0.01		<0.01		<0.01		<0.01		<0.01		0.09		0.15		0.2		-		-		-		-		-		-		-		-		-		-		-
	3	1.2		0.7		0.18		0.07		0.06		<0.01		<0.01		<0.01		<0.01		<0.01		0.14		0.09		0.05		0.04		0.02		0.02		0.01		<0.06		<0.06		<0.06		<0.06		<0.06		<0.06		<0.06
	4	<0.01		<0.01		<0.01		<0.01		<0.01		<0.01		<0.01		<0.01		<0.01		<0.01		<0.01		<0.01		<0.01		<0.01		<0.01		<0.01		<0.01		<0.06		<0.06		<0.06		<0.06		<0.06		<0.06		<0.06
	Mean	0.65		0.355		0.18		0.045		0.06		-		-		-		-		0.02		0.12		0.12		0.13		0.04		0.02		0.02		0.01		-		-		-		-		-		-		-
IL-4 (ng/mL)	1	0.26		<0.03		<0.03		0.08		<0.03		0.07		<0.03		0.1		0.1		0.1		<0.03		<0.03		<0.03		-		-		-		-		-		-		-		-		-		-		-
	2	0.18		0.22		0.07		<0.03		0.04		0.04		<0.03		0.5		0.09		0.1		0.12		0.09		0.19		-		-		-		-		-		-		-		-		-		-		-
	3	3.53		2		0.4		0.17		0.16		<0.03		<0.03		0.75		0.12		0.26		0.79		0.65		0.38		0.3		0.22		0.14		0.13		0.09		0.09		0.07		0.07		<0.03		<0.03		<0.03
	4	<0.03		<0.03		<0.03		<0.03		<0.03		0.05		<0.03		0.25		0.04		0.03		0.04		<0.03		<0.03		<0.03		<0.03		<0.03		<0.03		<0.03		<0.03		<0.03		<0.03		<0.03		<0.03		<0.03
	Mean	1.32		1.11		0.24		0.13		0.1		0.05		-		0.4		0.09		0.12		0.32		0.37		0.29		0.3		0.22		0.14		0.13		0.09		0.08		0.07		0.06		-		-		-
IL-6 (ng/mL)	1	0.03		<0.01		<0.01		<0.01		<0.01		<0.01		<0.01		0.05		<0.01		<0.01		<0.01		<0.01		<0.01		-		-		-		-		-		-		-		-		-		-		-
	2	<0.01		0.03		<0.01		<0.01		<0.01		<0.01		<0.01		<0.01		<0.01		<0.01		<0.01		<0.01		0.01		-		-		-		-		-		-		-		-		-		-		-
	3	0.68		0.51		0.08		0.02		0.02		<0.01		<0.01		0.03		0.02		<0.01		0.07		0.04		0.01		0.01		<0.01		<0.01		<0.01		<0.01		<0.01		<0.01		<0.01		<0.01		<0.01		<0.01
	4	<0.01		0.11		<0.01		<0.01		<0.01		<0.01		<0.01		0.02		0.02		<0.01		<0.01		<0.01		<0.01		<0.01		<0.01		<0.01		<0.01		<0.01		<0.01		<0.01		<0.01		<0.01		<0.01		<0.01
	Mean	0.36		0.22		0.08		0.02		0.02		-		-		0.03		0.02		-		0.07		0.04		0.01		0.01		-		-		-		-		-		-		-		-		-		-
TNFα (ng/mL)	1	0.07		0.07		0.04		0.08		0.1		0.15		0.09		0.13		0.09		0.12		0.17		0.19		0.15		-		-		-		-		-		-		-		-		-		-		-
	2	0.11		0.26		0.09		0.07		0.06		0.05		0.04		0.39		0.05		0.02		0.64		0.73		0.61		-		-		-		-		-		-		-		-		-		-		-
	3	0.28		0.16		0.17		0.15		0.16		0.06		0.19		0.55		0.15		0.1		0.08		0.02		0.01		0.03		0.04		0.01		0.02		<0.01		<0.01		<0.01		<0.01		<0.01		<0.01		<0.01
	4	0.02		<0.01		0.06		0.06		0.05		0.2		0.08		0.24		0.08		0.07		0.09		0.03		0.02		0.02		<0.01		<0.01		0.02		<0.01		<0.01		<0.01		<0.01		<0.01		<0.01		<0.01
	Mean	0.12		0.163333		0.09		0.09		0.0925		0.115		0.1		0.3275		0.0925		0.0775		0.245		0.2425		0.1975		0.025		0.04		0.01		0.02		-		-		-		-		-		-		-
Animal No.1 and 2: observation of 1month after transplantation, No.3 and 4: observation of 3months after transplantation
Pre 1: Before removal of the major immune organs, Pre 2: the day before transplantation.
[truncated: 5 more columns]
